# Supplementary material for: Direct Detection of Inhomogeneity in CVD-Grown 2D TMD Materials via K-Means Clustering Raman Analysis
Source: Nanomaterials (Basel). 2022 Jan 27;12(3):414. doi: 10.3390/nano12030414 (PMC8840665; doi:10.3390/nano12030414)
Supplement: Supplementary file 1 [file nanomaterials-12-00414-s001.zip]

Archive with 1 entries (1 files):
- nanomaterials-1481667-supplementary.pdf
